# Supplementary material for: Mitochondrial introgression hampers the DNA barcoding of cryptic yellow fever vectors Haemagogus capricornii Lutz and Hg. janthinomys in the Atlantic Forest, Brazil
Source: Parasit Vectors. 2026 May 11;19:211. doi: 10.1186/s13071-026-07343-y (PMC13169768; doi:10.1186/s13071-026-07343-y)
Supplement: Supplementary file 1 — Additional file 1. [file 13071_2026_7343_MOESM1_ESM.xlsx]

## Sheet: Table S1
Table S1. Individuals of Hg. janthinomys and Hg. capricornii (highlighted in gray) collected, DNA-sequenced and used for morphological and molecular analysis. Possible hybrids are highlighted in yellow. Hg. spegazzinii (texted in bold) was used as external group. NA: not applicable (individuals collected with traps or in breeding sites); M: Male; F: Female; Seq.: sequenced; –: not sequenced.
Code	Collection date	State	Municipality	Latitude	Longitude	Altitude (m)	Sex	Morphological identification	Female number (offspring)	Gene target and Genbank acession numbers
										COI	COII	CytB	Hunchback	Catalase
UN3638	Jan 03, 2018	BA	Una	-15.2024	-39.0755	76	M	Hg. janthinomys	NA	PX529492	_	_	PX600226	_
CP354	Dez 11, 2018	ES	Venda Nova do Imigrante	-20.3027	-41.1112	926	M	Hg. capricornii	NA	PX529489	_	_	PX600228	PX600180
GO-01	Oct 22, 2018	GO	Goiânia	-16.5609	-49.214	794	M	Hg. janthinomys	NA	PX529494	_	_	PX600207	PX600161
CPA422	Apr 19, 2018	MA	São Luís	-2.60252	-44.2953	19	M	Hg. janthinomys	NA	PX529491	_	_	PX600206	PX600199
MG3435	Jan 29, 2018	MG	Belmiro Braga	-22.0166	-43.4737	861	M	Hg. janthinomys	NA	PX529477	_	_	_	_
MG3441	Jan 29, 2018	MG	Belmiro Braga	-22.0166	-43.4737	861	M	Hg. janthinomys	NA	PX529473	_	_	PX600217	PX600171
MG3442	Jan 29, 2018	MG	Belmiro Braga	-22.0166	-43.4737	861	M	Hg. janthinomys	NA	PX529474	_	PX686230	PX600218	PX600172
MG3436	Jan 29, 2018	MG	Belmiro Braga	-22.0166	-43.4737	861	M	Hg. janthinomys	NA	PX529478	_	_	PX600214	PX600168
MG3437	Jan 29, 2018	MG	Belmiro Braga	-22.0166	-43.4737	861	M	Hg. janthinomys	NA	_	_	_	PX600215	PX600169
MG3440	Jan 29, 2018	MG	Belmiro Braga	-22.0166	-43.4737	861	M	Hg. janthinomys	NA	PX529472	_	_	PX600216	PX600170
CPA156	Apr 26, 2017	MT	Chapada dos Guimarães	-15.4143	-55.8459	568	M	Hg. janthinomys	NA	PX529493	_	_	_	PX600159
MC3560	Apr 26, 2017	RJ	Macaé	-22.3049	-42.0024	69	M	Hg. janthinomys	NA	PX529467	_	_	PX600212	PX600166
MC3555	Apr 26, 2017	RJ	Macaé	-22.3049	-42.0024	69	M	Hg. janthinomys	NA	PX529468	_	_	PX600209	PX600163
MC3558	Apr 26, 2017	RJ	Macaé	-22.3049	-42.0024	69	M	Hg. janthinomys	NA	PX529463	_	_	PX600210	PX600164
MC3559	Apr 26, 2017	RJ	Macaé	-22.3049	-42.0024	69	M	Hg. janthinomys	NA	PX529464	_	_	PX600211	PX600165
MC3561	Apr 26, 2017	RJ	Macaé	-22.3049	-42.0024	69	M	Hg. janthinomys	NA	PX529465	_	_	PX600213	PX600167
NI-09	Dec 17, 2017	RJ	Nova Iguaçú	-22.631	-43.4567	95	M	Hg. janthinomys	NA	PX529466	PX644807	_	PX600219	PX600173
CPA298	Jan 19, 2018	RJ	Casimiro de Abreu	-22.4426	-42.2084	221	M	Hg. janthinomys	NA	PX529470	_	_	PX600205	PX600160
VL3892	Jan 26, 2018	RJ	Valença	-22.2639	-43.6929	1021	M	Hg. capricornii	NA	PX529486	_	PX686234	PX600242	PX600195
(CCULI 5767)
VL3893	Jan 26, 2018	RJ	Valença	-22.2639	-43.6929	1021	M	Hg. capricornii	NA	PX529490	_	PX686235	PX600243	PX600196
(CCULI 5768)
VL3922	Oct 06, 2018	RJ	Valença	-22.2639	-43.6929	1021	M	Hg. capricornii	NA	PX529488	_	_	PX600245	PX600198
(CCULI 5774)
VL3921	Oct 06, 2018	RJ	Valença	-22.2639	-43.6929	1021	M	Hg. capricornii	NA	PX529487	_	_	PX600244	PX600197
(CCULI 5774)
3R98	Dec 11, 2018	RJ	Três Rios	-22.1215	-43.1401	258	M	Hg. janthinomys	1	PX529462	PX644801	_	PX600205	PX600158
3R108	Dec 11, 2018	RJ	Três Rios	-22.1215	-43.1401	258	M	Hg. janthinomys	2	_	_	_	PX600203	PX600156
3R109	Dec 11, 2018	RJ	Três Rios	-22.1215	-43.1401	258	M	Hg. janthinomys	2	_	_	_	PX600204	PX600157
RF113	Dec 11, 2018	RJ	Rio das Flores	-22.1021	-43.5134	447	M	Hg. janthinomys	4	PX529471	_	PX686231	PX600220	PX600174
RF114	Dec 11, 2018	RJ	Rio das Flores	-22.1021	-43.5134	447	M	Hg. janthinomys	5	_	_	_	PX600221	PX600175
RF148	Dec 11, 2018	RJ	Rio das Flores	-22.1021	-43.5134	447	M	Hg. janthinomys	5	PX529480	_	_	PX600223	PX600177
RF173	Dec 11, 2018	RJ	Rio das Flores	-22.1021	-43.5134	447	M	Hg. janthinomys	5	PX529482	_	_	_	_
RF154	Dec 11, 2018	RJ	Rio das Flores	-22.1021	-43.5134	447	M	Hg. janthinomys	5	PX529481	_	_	PX600225	PX600179
RF116	Dec 11, 2018	RJ	Rio das Flores	-22.1021	-43.5134	447	M	Hg. capricornii	7	PX529483	_	_	PX600227	PX600181
(CCULI 5789)
RF187	Dec 11, 2018	RJ	Rio das Flores	-22.1021	-43.5134	447	M	Hg. capricornii	7	PX529485	_	_	PX600230	PX600182
(CCULI 5928)
RF186	Dec 11, 2018	RJ	Rio das Flores	-22.1021	-43.5134	447	M	Hg. capricornii	7	PX529484	_	_	PX600229	PX600183
RF117	Dec 11, 2018	RJ	Rio das Flores	-22.1021	-43.5134	447	M	Hg. janthinomys	8	PX529476	_	PX686232	PX600222	PX600176
RF149	Dec 11, 2018	RJ	Rio das Flores	-22.1021	-43.5134	447	M	Hg. janthinomys	9	PX529475	_	_	PX600224	PX600178
RF122	Dec 11, 2018	RJ	Rio das Flores	-22.1021	-43.5134	447	M	Hg. janthinomys	9	PX529479	_	_	_	_
RF124	Dec 11, 2018	RJ	Rio das Flores	-22.1021	-43.5134	447	F	Hg. janthinomys	9	_	_	_	_	_
RF155	Dec 11, 2018	RJ	Rio das Flores	-22.1021	-43.5134	447	M	Hg. capricornii	NA	_	_	PX686233	_	_
SP196	Mar 13, 2019	SP	São Paulo1	-23.4438	-46.6207	860	M	Hg. capricornii	12	PX529495	_	_	PX600233	PX600186
SP205	Mar 13, 2019	SP	São Paulo1	-23.4438	-46.6207	860	M	Hg. capricornii	12	PX529496	_	_	PX600235	PX600188
SP212	Mar 13, 2019	SP	São Paulo1	-23.4438	-46.6207	860	M	Hg. capricornii	13	PX529500	_	_	PX600236	PX600189
SP223	Mar 13, 2019	SP	São Paulo1	-23.4438	-46.6207	860	M	Hg. capricornii	16	PX529502	PX644808	PX686237	PX600237	PX600190
SP193	Mar 13, 2019	SP	São Paulo1	-23.4438	-46.6207	860	M	Hg. capricornii	20	PX529499	_	_	PX600231	PX600184
SP195	Mar 13, 2019	SP	São Paulo1	-23.4438	-46.6207	860	M	Hg. capricornii	21	PX529504	_	_	PX600232	PX600185
SP227	Mar 13, 2019	SP	São Paulo1	-23.4438	-46.6207	860	M	Hg. capricornii	22	PX529497	PX644809	_	PX600238	PX600191
SP199	Mar 15, 2019	SP	São Paulo2	-23.3887	-46.5745	920	M	Hg. capricornii	33	PX529507	_	PX686236	PX600234	PX600187
SP267	Mar 14, 2019	SP	São Paulo1	-23.4438	-46.6207	860	M	Hg. capricornii	30	PX529498	PX644812	_	PX600240	PX600193
SP219	Mar 15, 2019	SP	São Paulo2	-23.3887	-46.5745	920	M	Hg. janthinomys	37	PX529505	_	_	PX600246	PX600200
SP240	Mar 15, 2019	SP	São Paulo2	-23.3887	-46.5745	920	F	Hg. janthinomys	37	PX529506	PX644813	_	PX600247	PX600201
SP241	Mar 15, 2019	SP	São Paulo2	-23.3887	-46.5745	920	M	Hg. capricornii	40	PX529501	_	_	PX600239	PX600192
SP268	Mar 13, 2019	SP	São Paulo1	-23.4438	-46.6207	860	M	Hg. capricornii	NA	_	_	PX686238	_	_
SP269	Mar 13, 2019	SP	São Paulo1	-23.4438	-46.6207	860	F	Haemagogus sp.	18	PX529503	PX644810	_	PX600241	PX600194
SP221	Mar 13, 2019	SP	São Paulo1	-23.4438	-46.6207	860	M	Hg. capricornii	NA	_	PX644811	_	_	_
GP19	Jan 14, 2019	RJ	Guapimirim	-22.4884	-42.9135	85	M	Hg. janthinomys	NA	_	_	PX686223	_	_
GP26	Jan 14, 2019	RJ	Guapimirim	-22.4884	-42.9135	85	M	Hg. janthinomys	NA	_	PX644802	PX686224	_	_
GP37	Jan 14, 2019	RJ	Guapimirim	-22.4884	-42.9135	85	M	Hg. janthinomys	NA	_	PX644804	PX686225	_	_
GP39	Jan 14, 2019	RJ	Guapimirim	-22.4884	-42.9135	85	M	Hg. janthinomys	NA	_	PX644805	PX686226	_	_
GP48	Nov 23, 2018	RJ	Guapimirim	-22.4884	-42.9135	85	M	Hg. janthinomys	NA	PX529469	_	PX686227	PX600208	PX600162
GP71	Jan 14, 2019	RJ	Guapimirim	-22.4884	-42.9135	85	M	Hg. janthinomys	NA	_	PX644803	PX686228	_	_
GP88	Jan 14, 2019	RJ	Guapimirim	-22.4884	-42.9135	85	M	Hg. janthinomys	NA	_	_	PX686229	_	_
GP95	Jan 14, 2019	RJ	Guapimirim	-22.4884	-42.9135	85	M	Hg. janthinomys	NA	_	PX644806	_	_	_
CO-02	Aug 05, 2015	BA	Coribe	-13.8115	-44.4853	667	M	Hg. spegazzinii	NA	_	_	_	PX600248	_
CO-01	Aug 05, 2015	BA	Coribe	-13.8115	-44.4853	667	M	Hg. spegazzinii	NA	PX529508	_	_	_	PX600202
1 Horto Florestal da Cantareira (the type locality of Hg. capricornii); 2 Cantareira mountain range, at Cantareira State Park.

## Sheet: Table S2
Table S2. Males of Hg. janthinomys and Hg. capricornii (highlighted in gray) used only for morphological analysis.
Code	Collection date	Obtained from	State	Locality	Latitude	Longitude	Altitude	Sex	Morphology
CCULI-5784	2018-12-10	Ovitrap	GO	Goiânia	-16.5609	-49.214	794	M	Hg. janthinomys
CPA-1004	2019-01-16	Tree hole	MA	São Luís	-2.60252	-44.2953	19	M	Hg. janthinomys
CPA-1009	2019-01-16	Bamboo	MA	São Luís	-2.60252	-44.2953	19	M	Hg. janthinomys
CPA-1044	2019-01-16	Bamboo	MA	São Luís	-2.60252	-44.2953	19	M	Hg. janthinomys
CPA-1076	2019-01-16	Bamboo	MA	São Luís	-2.60252	-44.2953	19	M	Hg. janthinomys
CCULI-5580	2017-12-16	Tree hole	MT	Chapada dos Guimarães	-15.4143	-55.8459	568	M	Hg. janthinomys
CCULI-5817	2017-12-16	Tree hole	MT	Chapada dos Guimarães	-15.4143	-55.8459	568	M	Hg. janthinomys
#s/n	1949-07-01	Trap	MG	Itacarambi	-15.0649	-44.1609	548	M	Hg. capricornii
CPM-4030	2018-12-10	Female 3986	MG	Corinto	-18.1234	-44.5386	521	M	Hg. janthinomys
CPM-4048	2019-12-12	Female 3990	MG	Corinto	-18.1234	-44.5386	521	M	Hg. janthinomys
FU183	2019-12-12	Ovitrap	MG	Corinto	-18.1234	-44.5386	521	M	Hg. janthinomys
4318-12	1950-03-24	Trap	RJ	Duque de Caxias1	-22.6031	-43.2364	23	M	Hg. capricornii
4322-24	1950-05-03	Trap	RJ	Duque de Caxias1	-22.6031	-43.2364	23	M	Hg. capricornii
3R100	2018-12-11	Female 1	RJ	Três Rios	-22.1215	-43.1401	258	M	Hg. janthinomys
3R102	2018-12-11	Female 1	RJ	Três Rios	-22.1215	-43.1401	258	M	Hg. janthinomys
3R103	2018-12-11	Female 1	RJ	Três Rios	-22.1215	-43.1401	258	M	Hg. janthinomys
RF169	2018-12-11	Female 5	RJ	Rio das Flores	-22.1021	-43.5134	447	M	Hg. janthinomys
RF171	2018-12-11	Female 6	RJ	Rio das Flores	-22.1021	-43.5134	447	M	Hg. janthinomys
RF172	2018-12-11	Female 7	RJ	Rio das Flores	-22.1021	-43.5134	447	M	Hg. janthinomys
CPA-0372	2018-03-08	Ovitrap	RJ	Casimiro de Abreu	-22.4426	-42.2084	221	M	Hg. janthinomys
GPCCULI-15779	2018-12-30	Ovitrap	RJ	Guapimirim	-22.4884	-42.9135	85	M	Hg. janthinomys
GPCCULI-165780	2018-12-30	Ovitrap	RJ	Guapimirim	-22.4884	-42.9135	85	M	Hg. janthinomys
GPCCULI-175781	2018-12-30	Ovitrap	RJ	Guapimirim	-22.4884	-42.9135	85	M	Hg. janthinomys
GPCCULI-195782	2018-12-30	Ovitrap	RJ	Guapimirim	-22.4884	-42.9135	85	M	Hg. janthinomys
GPCCULI-395794	2018-11-23	Ovitrap	RJ	Guapimirim	-22.4884	-42.9135	85	M	Hg. janthinomys
GPCCULI-885796	2018-11-23	Ovitrap	RJ	Guapimirim	-22.4884	-42.9135	85	M	Hg. janthinomys
GP-95	2018-11-23	Ovitrap	RJ	Guapimirim	-22.4884	-42.9135	85	M	Hg. janthinomys
CPACCULI-1053792	2018-10-30	Ovitrap	RO	Porto Velho	-9.27794	-64.5968	102	M	Hg. janthinomys
CPACCULI-1055793	2018-10-30	Ovitrap	RO	Porto Velho	-9.27731	-64.5968	102	M	Hg. janthinomys
SP200	2019-03-13	Female 21	SP	São Paulo2	-23.4438	-46.6207	860	M	Hg. capricornii
SP204	2019-03-15	Female 33	SP	São Paulo3	-23.3887	-46.5745	920	M	Hg. capricornii
SP206	2019-03-13	Female 20	SP	São Paulo2	-23.4438	-46.6207	860	M	Hg. capricornii
SP208	2019-03-13	Female 21	SP	São Paulo2	-23.4438	-46.6207	860	M	Hg. capricornii
SP226	2019-03-13	Female 21	SP	São Paulo2	-23.4438	-46.6207	860	M	Hg. capricornii
1 Collected at the ancient Núcleo Colonial Duque de Caxias (Ncdcaxias, referred by Arnell, 1977:46 as "?Neocasios"); 1 Horto Florestal da Cantareira (the type locality of Hg. capricornii); 3 Cantareira Mountain range, at Cantareira State Park.

## Sheet: Table S3
Table S3. Primers used in this study.
Gene	Primers	Primers sequences (F/R)	Primer volume (μL)1	Annealing Temperature (°C)	Reference
Hunchback	hbF/hbR	5'-ACICCICCIATGGAYGTIACICCICC-3' / 5'-TGRCARTAYTTIGTIGCRTARTTRC-3'	0,5	45	Reidenbach et al. [13]
Catalase	catF1/catR1	5'-ACTTYGACCGKGAGCGIATTCC-3' / 5'-GCCYTGRTYIGWYTTGAAGTGGAAC-3'	0,5	45	Reidenbach et al. [13]
COI	LCO1490/HCO2198	5'-GGTCAACAAATCATAAAGATATTGG-3' / 5'-TAAACTTCAGGGTGACCAAAAAATCA-3'	0,5	45	Ribeiro et al. [21], Folmer et al. [24]
COII	COII-F/COII-R	5'-GCCAACATGAGCAAATYTAGG-3' / 5'-CCACAAATTTCTGAACATTGWCC-3'	2	55	This study
CytB	CYTB-F/CYTB-R	5'-TGAATTTGAGGAGGATTTGCAGT-3' / 5'-GGTCTTCWACAGGMCGWGCT-3'	1	55	This study
1 At primer concentration of 10mM

## Sheet: Table S4
Table S4. Sequences obtained from GenBank used in this study.
GenBank Accession Number	Morphological Identification	Molecular Identification via mitochondrial markers	Gene	Reference
PP915648.1	Hg. janthinomys / capricornii	Hg. janthinomys	COI	Telles-de-Deus et al. [19]
PP915655.1	Hg. janthinomys / capricornii	Hg. janthinomys	COI	Telles-de-Deus et al. [19]
PP915663.1	Hg. janthinomys / capricornii	Hg. janthinomys	COI	Telles-de-Deus et al. [19]
PP915665.1	Hg. janthinomys / capricornii	Hg. janthinomys	COI	Telles-de-Deus et al. [19]
PP915666.1	Hg. janthinomys / capricornii	Hg. janthinomys	COI	Telles-de-Deus et al. [19]
PP915667.1	Hg. janthinomys / capricornii	Hg. janthinomys	COI	Telles-de-Deus et al. [19]
PP915668.1	Hg. janthinomys / capricornii	Hg. janthinomys	COI	Telles-de-Deus et al. [19]
PP915669.1	Hg. janthinomys / capricornii	Hg. janthinomys	COI	Telles-de-Deus et al. [19]
PP915670.1	Hg. janthinomys / capricornii	Hg. janthinomys	COI	Telles-de-Deus et al. [19]
PP915671.1	Hg. janthinomys / capricornii	Hg. janthinomys	COI	Telles-de-Deus et al. [19]
PP915674.1	Hg. janthinomys / capricornii	Hg. janthinomys	COI	Telles-de-Deus et al. [19]
PP915675.1	Hg. janthinomys / capricornii	Hg. janthinomys	COI	Telles-de-Deus et al. [19]
PP915676.1	Hg. janthinomys / capricornii	Hg. janthinomys	COI	Telles-de-Deus et al. [19]
PP915677.1	Hg. janthinomys / capricornii	Hg. janthinomys	COI	Telles-de-Deus et al. [19]
PP915678.1	Hg. janthinomys / capricornii	Hg. janthinomys	COI	Telles-de-Deus et al. [19]
PP915679.1	Hg. janthinomys / capricornii	Hg. janthinomys	COI	Telles-de-Deus et al. [19]
PP915680.1	Hg. janthinomys / capricornii	Hg. janthinomys	COI	Telles-de-Deus et al. [19]
PP915681.1	Hg. janthinomys / capricornii	Hg. janthinomys	COI	Telles-de-Deus et al. [19]
PP915682.1	Hg. janthinomys / capricornii	Hg. janthinomys	COI	Telles-de-Deus et al. [19]
PP915683.1	Hg. janthinomys / capricornii	Hg. janthinomys	COI	Telles-de-Deus et al. [19]
PP915684.1	Hg. janthinomys / capricornii	Hg. janthinomys	COI	Telles-de-Deus et al. [19]
PP915685.1	Hg. janthinomys / capricornii	Hg. janthinomys	COI	Telles-de-Deus et al. [19]
KM593035.1	Hg. janthinomys	Hg. janthinomys	COI	Rozo-Lopez, Mengual [66]
KY859893.1	?	Hg. janthinomys	COI	Unpublished
KY859894.1	?	Hg. janthinomys	COI	Unpublished
KY859895.1	?	Hg. janthinomys	COI	Unpublished
KY859896.1	?	Hg. janthinomys	COI	Unpublished
KY859897.1	?	Hg. janthinomys	COI	Unpublished
MK575481.1	?	Hg. janthinomys	COI	Unpublished
KT372555.1	?	Hg. janthinomys	COI	Unpublished
NC_028025.1	?	Hg. janthinomys	COI	Unpublished
MF172319.1	Hg. janthinomys	Hg. janthinomys	COI	Talaga et al. [67]
MF172320.1	Hg. janthinomys	Hg. janthinomys	COI	Talaga et al. [67]
MF172321.1	Hg. janthinomys	Hg. janthinomys	COI	Talaga et al. [67]
MG242531.1	Hg. janthinomys	Hg. janthinomys	COI	Soghigian et al. [68]
OR543155.1	?	Hg. janthinomys	COI	Unpublished
MT985984.1	?	Hg. janthinomys	COI	Unpublished
MT985984.1	?	Hg. janthinomys	COI	Unpublished
PP915647.1	Haemagogus sp.	Hg. capricornii	COI	Telles-de-Deus et al. [19]
PP915649.1	Hg. janthinomys / capricornii	Hg. capricornii	COI	Telles-de-Deus et al. [19]
PP915652.1	Hg. capricornii	Hg. capricornii	COI	Telles-de-Deus et al. [19]
PP915653.1	Hg. janthinomys / capricornii	Hg. capricornii	COI	Telles-de-Deus et al. [19]
PP915654.1	Hg. janthinomys / capricornii	Hg. capricornii	COI	Telles-de-Deus et al. [19]
PP915656.1	Haemagogus sp.	Hg. capricornii	COI	Telles-de-Deus et al. [19]
PP915657.1	Haemagogus sp.	Hg. capricornii	COI	Telles-de-Deus et al. [19]
PP915658.1	Hg. janthinomys / capricornii	Hg. capricornii	COI	Telles-de-Deus et al. [19]
PP915659.1	Hg. janthinomys / capricornii	Hg. capricornii	COI	Telles-de-Deus et al. [19]
PP915660.1	Hg. capricornii	Hg. capricornii	COI	Telles-de-Deus et al. [19]
PP915661.1	Hg. janthinomys / capricornii	Hg. capricornii	COI	Telles-de-Deus et al. [19]
PP915662.1	Hg. janthinomys / capricornii	Hg. capricornii	COI	Telles-de-Deus et al. [19]
PP915672.1	Hg. janthinomys / capricornii	Hg. capricornii	COI	Telles-de-Deus et al. [19]
PP915673.1	Hg. janthinomys / capricornii	Hg. capricornii	COI	Telles-de-Deus et al. [19]
MW363428.1	Hg. capricornii	Hg. capricornii	COI	Laurito et al. [69]
MW363429.1	Hg. capricornii	Hg. capricornii	COI	Laurito et al. [69]
MN531848.1	?	Hg. spegazzinii	CytB	Unpublished
MW363429.1	Hg. spegazzinii	Hg. spegazzinii	COI	Laurito et al. [69]
MW363428.1	Hg. spegazzinii	Hg. spegazzinii	COI	Laurito et al. [69]
NC_057213.1	?	Hg. spegazzinii	COI	Unpublished
MN531848.1	?	Hg. spegazzinii	COI	Unpublished
MH118155.1	?	Hg. spegazzinii	COI	Unpublished
NC_057211.1	?	Hg. albomaculatus	COI	Unpublished
MN531846.1	?	Hg. albomaculatus	COI	Unpublished
MW339727.1	?	Hg. equinus	COI	Unpublished
MT999326.1	?	Hg. equinus	COI	Unpublished
MT999193.1	?	Hg. equinus	COI	Unpublished
MT108634.1	Hg. equinus	Hg. equinus	COI	Adeniran et al. [70]
MT108632.1	Hg. equinus	Hg. equinus	COI	Adeniran et al. [70]
MT108604.1	Hg. equinus	Hg. equinus	COI	Adeniran et al. [70]
MT108617.1	Hg. equinus	Hg. equinus	COI	Adeniran et al. [70]
MT108564.1	Hg. equinus	Hg. equinus	COI	Adeniran et al. [70]
MT999321.1	?	Hg. mesodentatus	COI	Unpublished
MT999257.1	?	Hg. mesodentatus	COI	Unpublished
MT999245.1	?	Hg. mesodentatus	COI	Unpublished
MT108556.1	Hg. mesodentatus	Hg. mesodentatus	COI	Adeniran et al. [70]
MT108553.1	Hg. mesodentatus	Hg. mesodentatus	COI	Adeniran et al. [70]
NC_057214.1	?	Hg. tropicalis	COI	Unpublished
MN531849.1	?	Hg. tropicalis	COI	Unpublished
KM593036.1	Hg. lucifer	Hg. lucifer	COI	Rozo-Lopez, Mengual [66]
MN997668.1	?	Hg. lucifer	COI	Unpublished
OR413798.1	Aedes aegypti	Aedes aegypti	COI	Thia et al. [71]

## Sheet: Table S5
Table S5. Pairwise-sequence divergences between species based on K2-P distance within each gene. Values inside parenthesis indicate standard errors, calculated with 1000 bootstrap replicates.
COI	Hg. janthinomys*	Hg. janthinomys**	Hg. capricornii*	Hg. capricornii**	Hg. spegazzinii	External Group
Hg. janthinomys*	0.0122 (0.0024)
Hg. janthinomys**	NA	0.0133 (0.0023)
Hg. capricornii*	0.0242 (0.0047)	0.0247 (0.0048)	0.0114 (0.0023)
Hg. capricornii**	0.0285 (0.0058)	0.0293 (0.0060)	NA	0.0023 (0.0007)
Hg. spegazzinii	0.0822 (0.0112)	NA	0.0760 (0.0112)	NA	0.0104 (0.0029)
External Group	0.0858 (0.0084)	NA	0.0866 (0.0092)	NA	0.0943 (0.0092)	0.0885 (0.0072)
COII	Hg. janthinomys	Hg. janthinomys*	Hg. capricornii	Hg. capricornii*	Hg. spegazzinii
Hg. janthinomys*	0.0091 (0.0023)
Hg. janthinomys**	NA	0.0021 (0.0015)
Hg. capricornii*	NA	NA	NA
Hg. capricornii**	0.0259 (0.0068)	0.0259 (0.0068)	NA	0.0021 (0.0016)
Hg. spegazzinii	0.0550 (0.0101)	0.0550 (0.0101)	NA	0.0508 (0.0163)	NA
CytB	Hg. janthinomys	Hg. janthinomys*	Hg. capricornii	Hg. capricornii*	Hg. spegazzinii
Hg. janthinomys*	NA
Hg. janthinomys**	NA	0.0029 (0.0013)
Hg. capricornii*	NA	0.0114 (0.0032)	0.0131 (0.0040)
Hg. capricornii**	NA	0.0202 (0.0062)	NA	0.0031 (0.0020)
Hg. spegazzinii	NA	0.0478 (0.0103)	0.0531 (0.0108)	0.0573 (0.0115)	NA
Hunchback	Hg. janthinomys	Hg. janthinomys*	Hg. capricornii	Hg. capricornii*	Hg. spegazzinii
Hg. janthinomys*	0.0098 (0.0025)
Hg. janthinomys**	NA	0.0044 (0.0020)
Hg. capricornii*	NA	NA	NA
Hg. capricornii**	0.0422 (0.0090)	0.0450 (0.0091)	NA	0.0090 (0.0028)
Hg. spegazzinii	0.0763 (0.0132)	0.0779 (0.0135)	NA	0.0579 (0.0116)	NA
Catalase	Hg. janthinomys	Hg. janthinomys*	Hg. capricornii	Hg. capricornii*	Hg. spegazzinii
Hg. janthinomys*	0.0101 (0.0020)
Hg. janthinomys**	NA	0.0076 (0.0018)
Hg. capricornii*	NA	NA	NA
Hg. capricornii**	0.0228 (0.0043)	0.0251 (0.0052)	NA	0.0057 (0.0016)
Hg. spegazzinii	0.0516 (0.0085)	0.0513 (0.0089)	NA	0.0569 (0.0097)	NA
* Considering morphological traits only (and thus including sequences of possible hybrids); ** Considering morphological traits and excluding sequences of possible hybrids

## Sheet: Table S6
Table S6. Node ages that denote evolutionary splits in million years ago. In parenthesis the 95% confidence interval.
Nodes	COI	COII	CytB	Hunchback	Catalase
Hg. janthinomys Clade 1 vs. Clade 2	0.746 (1.00-0.538)	NA	0.335 (0.376-0.135)	NA	NA
Hg. janthinomys vs. Hg. capricornii	1.197 (1.572-0.834)	1.072 (1.658-0.560)	0.887 (1.406-0.450)	3.237 (5.310-1.386)	1.432 (2.229-0.788)
vs. Hg. spegazzinii, Hg. albomaculatus and Hg. mesodentatus	3.01 (3.514-2.234)	2.913 (4.649-1.539)	2.681 (4.093-1.369)	5.717 (9.732-2.586)	4.777 (7.943-2.095)
vs. Hg. tropicalis and Hg. equinus	3.690 (4.491-2.902)	NA	NA	NA	NA
vs. Hg. lucifer	6.099 (7.457-4.864)	NA	NA	NA	NA

## Sheet: Table S7
Table S7. Diversity indices and neutrality tests calculated for each molecular marker. The significant negative Tajima's D test (P = 0.03) is highlited in yellow and with an asterisk (*).
COI	N Samples	Polymorphic sites (total)	Parsimony informative sites	Nucleotide diversity (π)	Theta (θ) per site	Number of Haplotypes (h)	Haplotype diversity (Hd)	Tajima's D	Fu's F	Fu and Li's D	Fu and Li's F
Clade 1 Hg. janthinomys	25	25 (658)	15	0,010	0,012	13	0,917	-0,506	-1,722	-0,889	-0,902
Clade 2 Hg. janthinomys	38	24 (658)	16	0,008	0,010	15	0,886	-0,630	-2,386	-0,815	-0,891
Hg. janthinomys	63	45 (658)	30	0.013	0.0175	28	0.946	-1.0291	-7.859	-1.37364	-1.48653
Hg. capricornii	25	13 (658)	1	0,012	0.006	8	0.63	-2,19890*	-9,142	-1,539	-1,768
COII	N Samples	Polymorphic sites (total)	Parsimony informative sites	Nucleotide diversity (π)	Theta (θ) per site	Number of Haplotypes (h)	Haplotype diversity (Hd)	Tajima's D	Fu's F	Fu and Li's D	Fu and Li's F
Clade 1	7	6 (533)	0	0.00365	0.00521	2	0.286	-1.52412	2.92	-1.6088	-1.73234
Clade 2	6	2 (533)	0	0.00147	0.00193	2	0.333	-1.13197	0.952	-1.15529	-1.19511
Hg. janthinomys	7	6 (533)	0	0.009	0.00521	2	0.286	-1.52412	2.92	-1.6088	-1.73234
Hg. capricornii	5	2 (533)	0	0.00177	0.00212	2	0.4	-0.97256	1.04	-0.97256	-0.9544
CytB	N Samples	Polymorphic sites (total)	Parsimony informative sites	Nucleotide diversity (π)	Theta (θ) per site	Number of Haplotypes (h)	Haplotype diversity (Hd)	Tajima's D	Fu's F	Fu and Li's D	Fu and Li's F
Clade 1	13	4 (461)	1	0.00183	0.00317	4	0.423	-1.43714	-1.153	-1.35316	-1.56136
Clade 2	6	9 (461)	8	0.0119	0.00938	5	0.933	1.59931	-0.35	1.27355	1.44782
Hg. janthinomys	10	3 (461)	1	0.00186	0.00261	3	0.378	-1.03446	-0.046	-0.8049	-0.96179
Hg. capricornii	3	2 (461)	0	0.0119	0.00317	3	1	-	-	-	-
Hunchback	N Samples	Polymorphic sites (total)	Parsimony informative sites	Nucleotide diversity (π)	Theta (θ) per site	Number of Haplotypes (h)	Haplotype diversity (Hd)	Tajima's D	Fu's F	Fu and Li's D	Fu and Li's F
Clade 1	25	6 (459)	4	0.00416	0.00352	7	0.807	0.54775	-0.958	-0.25602	-0.02545
Clade 2	21	7 (459)	3	0.00348	0.00441	8	0.762	-0.68708	-3.057	-1.24176	-1.254
Hg. janthinomys	25	6 (459)	4	0.00921	0.00352	7	0.807	0.54775	-0.958	-0.25602	-0.02545
Hg. capricornii	18	8 (459)	4	0.00478	0.00525	10	0.908	-0.31116	-4.808	-0.84169	-0.79977
Catalase	N Samples	Polymorphic sites (total)	Parsimony informative sites	Nucleotide diversity (π)	Theta (θ) per site	Number of Haplotypes (h)	Haplotype diversity (Hd)	Tajima's D	Fu's F	Fu and Li's D	Fu and Li's F
Clade 1	24	10 (690)	4	0.0031	0.0042	11	0.902	-0.87166	-5.223	-1.61487	-1.62319
Clade 2	22	6 (690)	3	0.00198	0.0026	8	0.81	-0.73527	-3.744	-0.9174	-1.00177
Hg. janthinomys	24	10 (690)	4	0.00289	0.0042	11	0.902	-0.87166	-5.223	-1.61487	-1.62319
Hg. capricornii	18	5 (690)	3	0.00192	0.00229	7	0.824	-0.50397	-3.056	-0.35896	-0.45876
